# Supplementary material for: A study on the influence mechanism of CBDC on monetary policy: An analysis based on e-CNY
Source: PLoS One. 2022 Jul 8;17(7):e0268471. doi: 10.1371/journal.pone.0268471 (PMC9269387; doi:10.1371/journal.pone.0268471)
Supplement: S1 Dataset — This file is the data source for Figs 2, 4, 5 in the text. (XLSX) [file pone.0268471.s001.xlsx]

## Sheet: M0
Year	M0（billion）	M0 net supply （billion）	M0 year-on-year growth rate （%）
1978	21.2
1979	26.77	5.57	0.262736
1980	34.62	7.85	0.293239
1981	39.63	5.01	0.144714
1982	43.91	4.28	0.107999
1983	52.98	9.07	0.206559
1984	79.21	26.23	0.495092
1985	98.78	19.57	0.247065
1986	121.84	23.06	0.233448
1987	145.45	23.61	0.193779
1988	213.4	67.95	0.467171
1989	234.4	21	0.0984067
1990	264.44	30.04	0.128157
1991	317.78	53.34	0.201709
1992	433.6	115.82	0.364466
1993	586.47	152.87	0.35256
1994	728.86	142.39	0.242792
1995	788.53	59.67	0.0818676
1996	880.2	91.67	0.116254
1997	1017.76	137.56	0.156283
1998	1120.42	102.66	0.100869
1999	1345.55	225.13	0.200934
2000	1465.27	119.72	0.0889748
2001	1568.88	103.61	0.0707105
2002	1727.8	158.923	0.101297
2003	1974.59	246.787	0.142833
2004	2146.83	172.24	0.0872282
2005	2403.17	256.34	0.119404
2006	2707.26	304.092	0.126538
2007	3037.52	330.261	0.121991
2008	3421.9	384.373	0.126542
2009	3824.6	402.701	0.117684
2010	4462.82	638.223	0.166873
2011	5074.85	612.026	0.137139
2012	5465.98	391.135	0.0770733
2013	5857.44	391.463	0.0716181
2014	6025.95	168.509	0.0287684
2015	6321.66	295.705	0.0490719
2016	6830.39	508.729	0.0804739
2017	7064.56	234.173	0.034284
2018	7320.84	256.28	0.0362769
2019	7718.95	398.107	0.05438
2020	8431.45	712.506	0.0923061
2021	9082.51	651.062	0.0772182

## Sheet: M0 M1 M2
Year	M0(billion)	M1(billion)	M2(billion)	M0/M1	M0/M2
1990	26.444	69.507	152.934	0.380451	0.172911
1991	31.778	86.333	193.499	0.368086	0.164228
1992	43.36	117.315	254.022	0.369603	0.170694
1993	58.647	162.804	348.798	0.360231	0.16814
1994	72.886	205.407	469.235	0.354837	0.155329
1995	78.853	239.871	607.505	0.328731	0.129798
1996	88.02	285.148	760.949	0.308682	0.115671
1997	101.776	348.263	909.953	0.292239	0.111848
1998	112.042	389.537	1044.99	0.287629	0.107219
1999	134.555	458.373	1198.98	0.293549	0.112225
2000	146.527	531.472	1346.1	0.2757	0.108853
2001	156.888	598.716	1583.02	0.262041	0.0991068
2002	172.78	708.818	1850.07	0.243758	0.0933912
2003	197.459	841.186	2212.23	0.234739	0.089258
2004	214.683	959.697	2541.07	0.223699	0.0844853
2005	240.317	1072.79	2987.56	0.224012	0.0804393
2006	270.726	1260.35	3456.04	0.214802	0.0783343
2007	303.752	1525.6	4034.42	0.199103	0.0752902
2008	342.19	1662.17	4751.67	0.205869	0.0720147
2009	382.46	2200.02	6062.25	0.173844	0.0630887
2010	446.282	2666.22	7257.74	0.167384	0.0614905
2011	507.485	2898.48	8515.91	0.175087	0.0595925
2012	546.598	3086.64	9741.49	0.177085	0.0561103
2013	585.744	3372.91	11065.2	0.173661	0.0529355
2014	602.595	3480.56	12283.7	0.173132	0.0490563
2015	632.166	4009.53	13922.8	0.157666	0.0454051
2016	683.039	4865.57	15500.7	0.140382	0.0440651
2017	706.456	5437.9	16767.7	0.129913	0.042132
2018	732.084	5516.86	18267.4	0.132699	0.0400759
2019	771.895	5760.09	19864.9	0.134007	0.0388572
2020	843.145	6255.81	21868	0.134778	0.0385562
2021	908.251	6474.43	23829	0.140283	0.0381154
